# Supplementary material for: Intergenomic single nucleotide polymorphisms as a tool for bacterial artificial chromosome contig building of homoeologous Brassica napus regions
Source: BMC Genomics. 2014 Jul 4;15(1):560. doi: 10.1186/1471-2164-15-560 (PMC4102721; doi:10.1186/1471-2164-15-560)
Supplement: Supplementary file 1 — Additional file 1: Sequence information for oligonucleotide pool assays. Bold font indicates sequences specific for a particular oligonucleotide class. Illumicode sequences are shown in italics. Plain font corresponds to Brassica sequences. Spacer nucleotides between the Illumicode sequences and the Brassica sequences are underlined. (XLSX 27 KB) [file 12864_2013_6259_MOESM1_ESM.xlsx]

## Sheet: VC0013508-OPA (2)
Nr	Ilmn ID	Name	oligo1	oligo2	oligo3	Ilmn Strand	SNP	CHR	Ploidy	Species	MapInfo	TopGenomicSeq	CustomerStrand
41	A217_9-0_T_F_2058700800	A217_9	GTGGTCAAATCTTCCACAGCAAGTAA	GTGGTCAAATCTTCCACAGCAAGTAG	TGTCAACAAGATTGTGAGGTTTT	TOP	[A/G]	0	diploid	Other	0	aagaatcttcggcgaccactcgcacaagagagtttttggtcaaatcttccacagcaagta[A/G]gtgtcaacaagattgtgaggtttagtctcaacattcgtttacactattttttgttctaaa	TOP
54	A479_3-0_T_R_2058700785	A479_3	GGAGCTACGCAGTAAACTTGGGCCA	GGAGCTACGCAGTAAACTTGGGCCG	TCTCTAGCGCTTTTCGCTTAA	TOP	[A/G]	0	diploid	Other	0	crtccgtatctcgttaaaggaattcaaacagtttgctgagctacgcagtaaacttgggcc[G/A]ttytctctagcgcttttcgcttatggcaaagctaatggtttacttacaatgaaagayttc	BOT
2	Ac217_1-0_T_F_2058700792	Ac217_1	GAACTCTTGGGTATGGGAGACAAGAA	GAACTCTTGGGTATGGGAGACAAGAG	ATGCTCATGAGTTCATGAGGG	TOP	[A/G]	0	diploid	Other	0	GGTGAACATTATCTCACGGCTAACTAACATCGGTGGAACTCTTGGGTATGGGAGACAAGA[A/G]GATGCTCATGAGTTCATGAGGTCAGTATCTAATTACTCAGGAATATATTAGCTAGTGAAT	TOP
29	Ac217_6a-0_T_F_2058700794	Ac217_6a	GCATGACGTCAGCGTTAACCGGA	GCATGACGTCAGCGTTAACCGGC	GTCCAAGGGATCTTCAATCTC	TOP	[A/C]	0	diploid	Other	0	ctccaaggagaacttcagcgtttctttaagctcttccttcatgacgtcagcgttaaccgg[A/C]gacggcagcgtgtccaagggatcttcaatctttgcwccgtcgcagactgtcacwtcctcc	TOP
46	Ac217_6b-0_B_R_2058700797	Ac217_6b	ATATTCCACCGGACGAGTTTTCT	ATATTCCACCGGACGAGTTTTCG	GGAGGAAGTACGGTCAAAAAG	BOT	[T/G]	0	diploid	Other	0	aaaagatagttaccgtgggtgtggtgagccctttataggtttttgaccgtacttcctcca[A/C]gaaaactcgtccggtggaatatcggcgatctttgaacttattgccggtaccctcacggtt	TOP
64	Ac217_7a-0_T_F_2058700798	Ac217_7a	GGGCGATGCATTCGAATACGTATC	GGGCGATGCATTCGAATACGTATG	CTGACAGTATCTGAGCCTATACAG	TOP	[C/G]	0	diploid	Other	0	attatttctccaccagccaggctcaactgtcatcaatcggcgatgcattcgaatacgtat[C/G]gctgacagtatctgagcctatacataacccgagrgaaggacgctgacggcgactytggcg	TOP
70	Ac217c5a2-0_T_R_2058694852	Ac217c5a2	GAGGCTGCAGCAACGAGAAGAA	GAGGCTGCAGCAACGAGAAGAG	ACTCCTTCCCGCTTTCTG	TOP	[A/G]	0	diploid	Other	0	tgccctgaagcagatRcagtgaagatatgttctgtaggaggctgcagcaacgagaaga[G/A]YactccttcccgctttctgacacgaaagtttacaccaagccgtttcaagacMgggcaact	BOT
60	AC386_13-0_T_R_2058700745	AC386_13	GAGAAGCCGAAACCGAGATGTTCTA	GAGAAGCCGAAACCGAGATGTTCTG	TTTGATCCAACAGTTATCAATTC	TOP	[A/G]	0	diploid	Other	0	caaacacggaaaagctgcaaggaattgtgttgaagacagaagccgaaaccgagatgttct[G/A]ttttgatccaacagttatcaattgggacgactattttgtggatatacatgttcctggact	BOT
21	AC386_17a-0_B_F_2058700742	AC386_17a	GAATAAGCCAGCCTTGCAAATGACT	GAATAAGCCAGCCTTGCAAATGACC	ACGGTTTCCCATATTTAGGG	BOT	[T/C]	0	diploid	Other	0	ccgtatctgaagcaacatcctcaaaaacaaaacaatgtcccctaaatatgggaaaccgtt[G/A]gtcatttgcaaggctggcttattattaataatacacattcgcaacctcctcgaaccctct	BOT
3	AC386_17c-0_T_R_2058700741	AC386_17c	GTCTGCTTAGGTCTATTTTGCTTGTTTTC	GTCTGCTTAGGTCTATTTTGCTTGTTTTG	CTTTCTCTAACCACAATTTCTAA	TOP	[C/G]	0	diploid	Other	0	tttcaaggctgtgtcctgtaatagttaccggtttctgcttaggtctattttgcttgtttt[C/G]cctttctctaaccacaatttctatwtcttkctaaatatgtcctccgtatctgaagcaaca	BOT
93	Ac386_8b-0_B_R_2058700747	Ac386_8b	CCTCCACCGCCAAGAAAGAAAGT	CCTCCACCGCCAAGAAAGAAAGC	GGTTTTCTTGAAGGATTGTAAGC	BOT	[T/C]	0	diploid	Other	0	gaaacaaaaatagtccaaygaaaytagtcacagaacacttacaatccttcaagaaaacca[A/G]ctttctttcttggcggtggaggtggtggtggtggaggataatactgcggcggtgctccca	TOP
51	Ac386c14c2-0_T_R_2058694859	Ac386c14c2	CTACAACAACGAAGGAGGCGAGA	CTACAACAACGAAGGAGGCGAGG	GAATTTCGGAACACGCTACTAC	TOP	[A/G]	0	diploid	Other	0	agctcRgcaggRgggaRcgatggagtggtagacttgagctacaacaacgaaggaggcgag[G/A]Wgaatttcggaacacgctactacaggagactgatgcagaagaaagggttgatgtacgctg	BOT
23	Ac386c14d-0_T_R_2058694861	Ac386c14d	GCGGGAAGCCTGACCCTGAA	GCGGGAAGCCTGACCCTGAG	TCGATACAGGGTTCCAGC	TOP	[A/G]	0	diploid	Other	0	ctgcacattctttgaggacaggctatacaacttctcaggaaccgggaagcctgaccctga[G/A]ctcgatacagggttccagcaagaactgaaaaccaaStgtccctactctKcctYggcgcca	BOT
16	Ac479_12a-0_B_R_2058700784	Ac479_12a	GCGCTTTCATTCTTGAATATGATGCAAT	GCGCTTTCATTCTTGAATATGATGCAAC	CATTTTGAAGCTTTCGCTATAAT	BOT	[T/C]	0	diploid	Other	0	tttactctttttagtttatttttccttgagaaagcaattatagcgaaagcttcaaaatgt[A/G]ttgcatcatattcaagaatgaaagcgatatgttaaggattaaatttccataaagacgtaa	TOP
80	Ac479_12b-0_B_R_2058700782	Ac479_12b	TGCGTGATTGGGAAGACTAAAACAT	TGCGTGATTGGGAAGACTAAAACAG	AGATGCCCAAAACGTTTTAAT	BOT	[T/G]	0	diploid	Other	0	acaatagyataaaaatctcaamcgcaataatatagtgaattaaaacgttttgggcatcta[A/C]tgttttagtcttcccaatcacgcatacctttgaaataaagctttacatttaagtattagt	TOP
44	Ac479_13b-0_T_F_2058700779	Ac479_13b	TCAGCGTGGGCTAGCATCTAAAA	TCAGCGTGGGCTAGCATCTAAAG	TAAGTCAGATGATGTTCGTCAC	TOP	[A/G]	0	diploid	Other	0	tttcgaccggataattatcagaatggtctcagagaacatcagcgtgggctagcatctaaa[A/G]ataagtcagatgatgttcgtcacgcctccagatcggawakcaaggaygayarggcagara	TOP
56	Ac479_13d-0_T_F_2058700777	Ac479_13d	AAGAGCATGCGCCTCAGAAAGTA	AAGAGCATGCGCCTCAGAAAGTG	AAGATAACCTCTCAATGCCTT	TOP	[A/G]	0	diploid	Other	0	agaaagtttcttcaaaggctacaaacatgagratggtgaagagcatgcgcctcagaaagt[A/G]gaagataacctctcaatgcctccaaagccaaggtcgaaaagaacaccatctatagattca	TOP
20	Ac479_18a-0_T_F_2058700775	Ac479_18a	AGGCGACAATGTTCCTGAAAAAC	AGGCGACAATGTTCCTGAAAAAG	CAGGGGAAAATCAATAATGTG	TOP	[C/G]	0	diploid	Other	0	aracctctaaaagcaaaaggtcttgcatgcctcggacaaggcgacaatgttcctgaaaaa[C/G]gcaggggaaaatcaataatgtccagaggatgactaggaaaaatacgactggcccatcttg	TOP
31	Ac479c9-0_T_R_2058694867	Ac479c9	TTCAATGGTGGATAAATAATTGACCA	TTCAATGGTGGATAAATAATTGACCG	ATTAACAACATTGAGGTCAAAGC	TOP	[A/G]	0	diploid	Other	0	acttacctaagtattatttggactcaaatcaataattcaatggtggataaataattgacc[G/A]tattaacaacattgaggtcaaagaattagcttcagtccttctaacaaaacaaagKaataa	BOT
47	Ac578_5b-0_T_R_2058700803	Ac578_5b	GATGTGGATCTCCGTGAAATAATCCA	GATGTGGATCTCCGTGAAATAATCCG	ATTCCAACAGCTGTCTTAGAGA	TOP	[A/G]	0	diploid	Other	0	AATACGCCCATCCTGCATTGCAAAGATATTTCCAGGATGTGGATCTCCGTGAAATAATCC[G/A]AATTCCAACAGCTGTCTTAGAGCAGCACTCACGCCAACGGTCAAGAATCCATTTAAATCA	BOT
38	Ac578c6-0_T_R_2058694869	Ac578c6	GCTGGGATAAGTATGAAGGCGGA	GCTGGGATAAGTATGAAGGCGGC	AGATCTACGGGATTCCTCTT	TOP	[A/C]	0	diploid	Other	0	Ytggcagaacatgctgcaaactggcctcatagttggtggctgggataagtatgaaggcgg[C/A]aagatctacgggattcctctcggtggaactgtagttgagcaaccgtttgctattggaggt	BOT
26	Ac637_11b-0_T_R_2058700753	Ac637_11b	GAGCAGAAGGGGAAGAGCTAAAATGA	GAGCAGAAGGGGAAGAGCTAAAATGG	GGCTAATAATAGAAGCTCCTTTATG	TOP	[A/G]	0	diploid	Other	0	gttgctactgttggaggtgcarttkgaggtrgtactagcagaaggggaagagctaaaatg[G/A]aggctaataatagaagctcctttatcaggcggractatcccytgytcccactgtttgtag	BOT
39	Ac637_3b-0_B_R_2058700749	Ac637_3b	GTGTCTTGAGGAATACCAACAACAGAT	GTGTCTTGAGGAATACCAACAACAGAG	CTACATAGTTTGCAGCACTCTTC	BOT	[T/G]	0	diploid	Other	0	acaggggattgatgtgtacatgttgtctggtgacaagaagagtgctgcaaactatgtagc[A/C]tctgttgttggtattcctcaagacagggtatgttcttctctccatggattgagctcctga	TOP
68	Ac637_5a-0_T_F_2058700750	Ac637_5a	GGTGGGATTCTGTTTTTTGGA	GGTGGGATTCTGTTTTTTGGC	ACGATCTTTATGATTCTTCAAGA	TOP	[A/C]	0	diploid	Other	0	tgtcaagAatgttatyggtcattgcytaagcagcytaggwggtgggattctgttttttgg[A/C]gacgatctttatgattcttcaagggtctcttggacayctatgtcccgygaaaactcgtaa	TOP
37	Ac637c8a-0_B_R_2058694863	Ac637c8a	GAGCAAGGACAGTGGAGAGCAGAT	GAGCAAGGACAGTGGAGAGCAGAC	AGTCGCAGCTCAGAAAGAAAC	BOT	[T/C]	0	diploid	Other	0	tggctaaMgccaatctctcYgaagctttagaagcttcgatttctttctgagctgcgacta[A/G]tctgctctccactgtccttgctccagcctttgccttctcYgcttcttctcgagactttYt	TOP
79	Ac637c8b-0_B_F_2058694864	Ac637c8b	CTGTTTGCACATCTGCGTGAGAT	CTGTTTGCACATCTGCGTGAGAC	TCTCCTTGGATGATTCGTTATG	BOT	[T/C]	0	diploid	Other	0	agcgctgcttcttgatttgaagaaagaRcttgaagattataacgaatcatccaaggagaa[G/A]tctcacgcagatgtgcaaacagctgttgcttctgcaaagaaggagYtagaagaagtcaat	BOT
73	BolIc3a1-0_B_F_2058694846	BolIc3a1	CCGAACTCAACTTCTCAACCGGT	CCGAACTCAACTTCTCAACCGGC	CCAGCAACAGTTCAAGTAGAAC	BOT	[T/C]	0	diploid	Other	0	GGATAAAAGTGATGTTTACTCATTCGGAGTGGTTCTACTTGAACTGTTGCTGGGAAGrCG[G/A]CCGGTTGAGAAGTTGAGTTCGGTTCAGTGCCAATCTCTGGTCACTTGGGTAAGAACGGTT	BOT
14	BolIc5a-0_B_R_2058694849	BolIc5a	GTTTAATCAACTCTCGGGCTGAGTTTT	GTTTAATCAACTCTCGGGCTGAGTTTC	TTGAAACTAGCCATAGATGGGT	BOT	[T/C]	0	diploid	Other	0	TTAAAGTTAATGGTTACAAGTTATTAAAGAGAAAAGGACCCATCTATGGCTAGTTTCAAT[A/G]AAACTCAGCCCGAGAGTTGATTAAAAGGCGTTrGCTACCGGATAAGACTTTTAAyGGyCC	TOP
4	Bra011303-0_T_R_2058661849	Bra011303	GACAAGACGCGGAAGACCCACAA	GACAAGACGCGGAAGACCCACAG	AACTTCCATATAAAAAGTAAAGAAGC	TOP	[A/G]	0	diploid	Other	0	TTGAAAAAGrTAAGTCAAGAACATATCTCCACAAAGCCCACAAGACGCGGAAGACCCACA[G/A]AAACTTCCATATAAAAAGTAAAGAAGTATACATTTGCACATGAATCTAykATATGTTTAA	BOT
88	Bra011356-0_T_R_2058700164	Bra011356	GCATATGCTCAGCATTAGACACGGGA	GCATATGCTCAGCATTAGACACGGGG	AAAATATGAAAATCTATATGCATAGG	TOP	[A/G]	0	diploid	Other	0	TGrTkTAAACrTGATTCTCTTTTGATTTGCTGTATCCATATGCTCAGCATTAGACACGGG[G/A]AAAAATATGAAAATCTATATGCATAGAAACAACAyTGGTTGACCAATTGGGTTATATATA	BOT
78	Bra011372-0_T_F_2058661850	Bra011372	GGCAACAGAAGGTAATTCAATTTTCTTA	GGCAACAGAAGGTAATTCAATTTTCTTC	GACAGTTTAGATTGATGTTTTGTA	TOP	[A/C]	0	diploid	Other	0	AATTGTCAAAGCTCTCTTTGAATCTTCAGCGTGGGCAACAGAAGGTAATTCAATTTTCTT[A/C]AGACAGTTTAGATTGATGTTTTGTTACCTCATTGAGGTGTCTCTCCAGCTTATATAAGGA	TOP
50	Bra011376a1-0_B_F_2058700771	Bra011376a1	GAAATGCAGGTGGAGGGTCGT	GAAATGCAGGTGGAGGGTCGA	GACTTCAGTAACTGTGGGACAC	BOT	[T/A]	0	diploid	Other	0	TGGAGAAGCAGATGATACCTTTGCTTTCCCCGGTGTCCCACAGTTACTGAAGTCCAArGC[A/T]CGACCCTCCACCTGCATTTCCACACAsTATTAGTTCAGAGTAAGTCAACTTATGAACTCA	BOT
36	Bra011382a-0_B_F_2058661816	Bra011382a	CAAAAGTCATCGCTCCAAATACATTT	CAAAAGTCATCGCTCCAAATACATTC	TCTCTTCCCTTTCTACGTTCTA	BOT	[T/C]	0	diploid	Other	0	GAATAATGAGAACAAAkCAATGTTATATGCAACAAAGGAGAACGTAGAAAGGGAAGAGAG[G/A]AATGTATTTGGAGCGATGACTTTTGTCTCTAGAGGAGAAGAGCTTCTCAAACGTACCCGC	BOT
27	Bra011392a2-0_B_F_2058721902	Bra011392a2	GTCCATACAGACCATACTTCATGTCTTTAT	GTCCATACAGACCATACTTCATGTCTTTAC	TAAGTTTTGTTATTTTAAGCGTGC	BOT	[T/C]	0	diploid	Other	0	CTTCAGGCACACTCCATGGCTACAACAAATTTCAACCACGCTTAAAATAACAAAACTTAT[G/A]TAAAGACATGAAGTATGGTCTGTATGGAATGTGGAAAGAAACAGAGGAAAmACTTCACTT	BOT
18	Bra011395a1-0_T_F_2058700761	Bra011395a1	GCGCAGCTGAGAGGCAATCGA	GCGCAGCTGAGAGGCAATCGG	ATTTCCCATCATGATCTTCAAA	TOP	[A/G]	0	diploid	Other	0	TAGAGTAAATGTGAAACAAACAACTCCATCCAGTTAGATGTCGCAGCTGAGAGGCAATCG[A/G]CATTTCCCATCATGATCTTCAACATATTTCTCAAGCCCTCGCGGGTCkGAyGGTGAGCAC	TOP
92	Bra011396b1-0_B_R_2058700760	Bra011396b1	TCTGTCCATATATACAGCCGCCAG	TCTGTCCATATATACAGCCGCCAC	CTCAGCCGAAAATCTTTATCC	BOT	[G/C]	0	diploid	Other	0	AAGGAATGGTTATTAGACCAAAACTGAAGCCTAACCATGGATAAAGATTTTCGGCTGAGA[C/G]TGGCGGCTGTATATATGGACAGATACTCkyCCACCACCTCCACCAGCATAACCATCrCCT	TOP
22	Bra011424b-0_B_F_2058661787	Bra011424b	CCAGATGAGGCTCATGGGAGTGT	CCAGATGAGGCTCATGGGAGTGA	GCCTGATGAATTTACAATAGCC	BOT	[T/A]	0	diploid	Other	0	CyAACGCsGTyAArCAAGAGCTTGCTTTCGCAAGTGTGGCTATTGTAAATTCATCAGGCA[A/T]CACTCCCATGAGCCTCATCTGGCTATAAACATGrAAAGmTCTCTCyTCTTCTCCATTyTC	BOT
9	Bra11301b_a-0_B_F_2058700790	Bra11301b_a	GCGAAGAAGGTGGGGCTGAGT	GCGAAGAAGGTGGGGCTGAGC	AGAAAAGCAGAGGAAGCAAA	BOT	[T/C]	0	diploid	Other	0	cagctgcggtccaccagcaccaccaccactcctcgtgctcttgcttcctctgcttttctt[G/A]ctcagccccaccttcttcgccgcytcttcytcgacaaccactatgctctcctccgccttc	BOT
57	Bra11307b_a-0_B_R_2058700789	Bra11307b_a	GTCCGTCTCTTTTGATTGTGGTGAT	GTCCGTCTCTTTTGATTGTGGTGAC	CATTAGCCTATTGATTGTACATGC	BOT	[T/C]	0	diploid	Other	0	raacataccatamaatgcattgaatctaacttmagaacatgtacaatcaataggctaatgg[A/G]tcaccacaatcaaaagagacggaacaaacaatagttattgaggagactaataaattacca	TOP
62	Bra11308b_b-0_B_F_2058700786	Bra11308b_b	GTCGAGGATGAATGAAACGTTTGGT	GTCGAGGATGAATGAAACGTTTGGC	GGTAGATTGAGAGGTTGTAGAGAC	BOT	[T/C]	0	diploid	Other	0	aagcagctcacaagctagagaagacgcgttaagagctctctacaacctctcaatctacca[G/A]ccaaacgtttcattcatcctcgaaacsratytartcacgtwtctcttraacacactggga	BOT
77	Bra11354_1-0_B_F_2058700774	Bra11354_1	GGTGGCAAGACCGGAAGGACCT	GGTGGCAAGACCGGAAGGACCG	ATGATGATGGGACCGTGTAA	BOT	[T/G]	0	diploid	Other	0	ccaaaccgaccatcagaccaaacagatcatcctcgtacacggtcccatcatcatwggagc[C/A]ggtccttccggtcttgccacgtcagcatgtctctcaaaccgtggagtcccttctttgatc	BOT
19	Bra11355_b-0_T_F_2058700772	Bra11355_b	CAAACCGTCAATGACGAGAACAGA	CAAACCGTCAATGACGAGAACAGG	GACTGAAAATGCTATTGAACAAG	TOP	[A/G]	0	diploid	Other	0	gcaacagctcatgatggctcaacagaatctaaattcacaaaccgtcaatgacgagaacag[A/G]agactgaaaatgctattgaacaaccggaacatgagcctmggaaaggatggccttgggggt	TOP
67	Bra11382b_b-0_B_F_2058700769	Bra11382b_b	GGGTCTTGTTTCCTATGTGTGGCAGG	GGGTCTTGTTTCCTATGTGTGGCAGC	GCTGAAAAATAATTGACTAGTGTAC	BOT	[G/C]	0	diploid	Other	0	ctttggttacastytcattacttgaacataaaatttacactagtcaattatttttcagct[C/G]ctgccacacataggaaacaagaccagtcctccaatttctccaagaaccggcagagaaatg	BOT
81	Bra11385c_b-0_T_R_2058700766	Bra11385c_b	AAGAATGCTGCTCTTTCGCAAAGA	AAGAATGCTGCTCTTTCGCAAAGG	TTGAAACAAGCAGAAGAAGAAC	TOP	[A/G]	0	diploid	Other	0	TGATGGGAGTAAGCACATAAATGTCGTRGGATGGAGGAAGAATGCTGCTCTTTCGCAAAG[G/A]GTTGAAACAAGCAGAAGAAGAAGCAGACGTTGCCTGCTAATGAGTTTGGCGTTGGCGAAT	BOT
86	Bra11385c_c-0_B_R_2058700768	Bra11385c_c	GCCAGAAATATGATAGGTAGTGAATTCAAGT	GCCAGAAATATGATAGGTAGTGAATTCAAGG	AAACATACTAACATCAGAAATATGAG	BOT	[T/G]	0	diploid	Other	0	ttctcctatctgyccttttcctgaaaccttttactcatatttctgatgttagtatgttta[A/C]cttgaattcactacctatcatatttctgggtgtagctttagtagyctttactaatatgtg	TOP
8	Bra11392b_b-0_T_F_2058700763	Bra11392b_b	GGCAACGTGGATCTCGATGATAA	GGCAACGTGGATCTCGATGATAC	TCATAACTATGGGGTCGTAAATT	TOP	[A/C]	0	diploid	Other	0	gctgaaacatatactatatatyaacaattgtataattgggcaacgtggatctcgatgata[A/C]atcataactatggggtcgtaaattaataatgatggkttttcaggggtttatgtgtactga	TOP
87	Bra11405b_b-0_B_F_2058700757	Bra11405b_b	GCTCCTGGGGAGTTTGGGGCT	GCTCCTGGGGAGTTTGGGGCG	ATATTGTCGTTGGTTCGGCG	BOT	[T/G]	0	diploid	Other	0	gtggggaccaccgtaacccatcggaacgccaaacctctgagccgaaccaacgacaatatc[C/A]gccccaaactccccaggaggcttyaacaccgtcaasgccaacaratccgtcgccataaca	BOT
25	Bra11406-0_T_F_2049613748	Bra11406	GGCCACCATGGCGAAGAACTCA	GGCCACCATGGCGAAGAACTCG	GGAAAGGGAACTTCCTCCAG	TOP	[A/G]	0	diploid	Other	0	ccccgtgatcatgaartccgcsagcagagtgagaagcgccgccAccatggcgaagaactc[A/G]gggaaagggaacttcctccatggaaactccgggagacacgggtcggamagagcttcrgag	TOP
17	Bra11410-0_T_F_2049613750	Bra11410	GCGTGCGGAACTTCGTTCAGCTA	GCGTGCGGAACTTCGTTCAGCTT	GCCTCGAGGGTTACTTCC	TOP	[A/T]	0	diploid	Other	0	aatcgacatcgagctrtggccyaaggaagcycccaaatccgtgcggaacttcgttcagct[A/T]tgcctcgagggttacttcgacgacaccatcttccaccgtgtkattccmgggttcctcgtc	TOP
61	Bra11411-0_B_R_2049613753	Bra11411	GCTGTGTATGGACTCAATGGCCAGT	GCTGTGTATGGACTCAATGGCCAGG	CACTTTGAGCAATATAAAATCTTC	BOT	[T/G]	0	diploid	Other	0	gctcatgagggaggatacattgcgggaagatgttgcaagattttatattgctcaaagtgt[A/C]ctggccattgagtccatacacagatacaactatattcayaggtsgattttggaaattatc	TOP
48	Bra11426a_d-0_T_R_2058700756	Bra11426a_d	GGATGGTGTGGGTGTGGCCTA	GGATGGTGTGGGTGTGGCCTG	ACATATTAACGGCATAGGTAGAGT	TOP	[A/G]	0	diploid	Other	0	gtggctcygacaggctatgtgarattggcataatgtgcttcgatggtgtgggtgtggcct[G/A]tacatattaacggcataggtagagtcctcattttcaagcatttacacactagataataaa	BOT
28	Bra11428_2-0_B_R_2058700754	Bra11428_2	GTGATAACCAAAATTCTCGATCCACCTT	GTGATAACCAAAATTCTCGATCCACCTA	TATACGTGCATGCACTATGCTAC	BOT	[T/A]	0	diploid	Other	0	tatatacatttgtaaaatctttgaaaaaataatatagcatagtgcatgcacgtatayagt[A/T]aggtggatcgagaattttggttatcaagaccacgttcaatttgattaacccctccattyt	TOP

## Sheet: Additional file 1
	Assay	Oligonucleotides 1 & 2	SNP	Oligonucleotide 3
	#386-17c	ACTTCGTCAGTAACGGACGTCTGCTTAGGTCTATTTTGCTTGTTTTC	[C/G]	CTTTCTCTAACCACAATTTCTATCGCAGTCAACGACGTATTCCGAGTCTGCCTATAGTGAGTC
		GAGTCGAGGTCATATCGTGTCTGCTTAGGTCTATTTTGCTTGTTTTG
	#386-17a	ACTTCGTCAGTAACGGACGAATAAGCCAGCCTTGCAAATGACT	[T/C]	ACGGTTTCCCATATTTAGGGAATAGACCGAGTCGATGTGGCGGTCTGCCTATAGTGAGTC
		GAGTCGAGGTCATATCGTGAATAAGCCAGCCTTGCAAATGACC
	#386-14d	ACTTCGTCAGTAACGGACGCGGGAAGCCTGACCCTGAA	[A/G]	TCGATACAGGGTTCCAGCGATCTGCCGACTATTCTCGCACGTCTGCCTATAGTGAGTC
		GAGTCGAGGTCATATCGTGCGGGAAGCCTGACCCTGAG
	#386-14c	ACTTCGTCAGTAACGGACCTACAACAACGAAGGAGGCGAGA	[A/G]	GAATTTCGGAACACGCTACTACCACCGACTTAATTCCGAAGGCCGTCTGCCTATAGTGAGTC
		GAGTCGAGGTCATATCGTCTACAACAACGAAGGAGGCGAGG
	#386-13	ACTTCGTCAGTAACGGACGAGAAGCCGAAACCGAGATGTTCTA	[A/G]	TTTGATCCAACAGTTATCAATTGCGCCACATTCGGTGGAACATACGTCTGCCTATAGTGAGTC
		GAGTCGAGGTCATATCGTGAGAAGCCGAAACCGAGATGTTCTG
	#386-8	ACTTCGTCAGTAACGGACCCTCCACCGCCAAGAAAGAAAGT	[T/C]	GGTTTTCTTGAAGGATTGTAAGTCAGTAATCAGGCGTCTGTTGGCGTCTGCCTATAGTGAGTC
		GAGTCGAGGTCATATCGTCCTCCACCGCCAAGAAAGAAAGC
	#637-3	ACTTCGTCAGTAACGGACGTGTCTTGAGGAATACCAACAACAGAT	[T/G]	CTACATAGTTTGCAGCACTCTTCAGCCGGTGCTGTCGCCAATTACGTCTGCCTATAGTGAGTC
		GAGTCGAGGTCATATCGTGTGTCTTGAGGAATACCAACAACAGAG
	#637-5	ACTTCGTCAGTAACGGACGGTGGGATTCTGTTTTTTGGA	[A/C]	ACGATCTTTATGATTCTTCAAGGAGTCGAAGCGTCCTGTTAGGGAGTCTGCCTATAGTGAGTC
		GAGTCGAGGTCATATCGTGGTGGGATTCTGTTTTTTGGC
	#637-8a	ACTTCGTCAGTAACGGACGAGCAAGGACAGTGGAGAGCAGAT	[T/C]	AGTCGCAGCTCAGAAAGAAATATATCACGGGCAACCTCGTCACGTCTGCCTATAGTGAGTC
		GAGTCGAGGTCATATCGTGAGCAAGGACAGTGGAGAGCAGAC
	#637-8b	ACTTCGTCAGTAACGGACCTGTTTGCACATCTGCGTGAGAT	[T/C]	TCTCCTTGGATGATTCGTTATACACGGGTAACTCACTCGGTGTGGTCTGCCTATAGTGAGTC
		GAGTCGAGGTCATATCGTCTGTTTGCACATCTGCGTGAGAC
	#637-11	ACTTCGTCAGTAACGGACGAGCAGAAGGGGAAGAGCTAAAATGA	[A/G]	GGCTAATAATAGAAGCTCCTTTATCGGTTGAATCGGTGTTCACGACGGTCTGCCTATAGTGAGTC
		GAGTCGAGGTCATATCGTGAGCAGAAGGGGAAGAGCTAAAATGG
	#11428	ACTTCGTCAGTAACGGACGTGATAACCAAAATTCTCGATCCACCTT	[T/A]	TATACGTGCATGCACTATGCTATAGAGTCAACGATTTGCCCGGACGTCTGCCTATAGTGAGTC
		GAGTCGAGGTCATATCGTGTGATAACCAAAATTCTCGATCCACCTA
	#11426	ACTTCGTCAGTAACGGACGGATGGTGTGGGTGTGGCCTA	[A/G]	ACATATTAACGGCATAGGTAGAGTAGTACGCTCCTACCACGTCGATGTCTGCCTATAGTGAGTC
		GAGTCGAGGTCATATCGTGGATGGTGTGGGTGTGGCCTG
	#11424	ACTTCGTCAGTAACGGACCCAGATGAGGCTCATGGGAGTGT	[T/A]	GCCTGATGAATTTACAATAGCCGGTGTTCGGACGAATAGCTCCCGTCTGCCTATAGTGAGTC
		GAGTCGAGGTCATATCGTCCAGATGAGGCTCATGGGAGTGA
	#11411	ACTTCGTCAGTAACGGACGCTGTGTATGGACTCAATGGCCAGT	[T/G]	CACTTTGAGCAATATAAAATCTTGACGCTAAGGTATCACGATGGCCGTCTGCCTATAGTGAGTC
		GAGTCGAGGTCATATCGTGCTGTGTATGGACTCAATGGCCAGG
	#11410	ACTTCGTCAGTAACGGACGCGTGCGGAACTTCGTTCAGCTA	[A/T]	GCCTCGAGGGTTACTTCGCATGAGCGGGTTCGTACCAGTCGTCTGCCTATAGTGAGTC
		GAGTCGAGGTCATATCGTGCGTGCGGAACTTCGTTCAGCTT
	#11406	ACTTCGTCAGTAACGGACGGCCACCATGGCGAAGAACTCA	[A/G]	GGAAAGGGAACTTCCTCCATCTGACTGTACCGCTAATCGCCGGTCTGCCTATAGTGAGTC
		GAGTCGAGGTCATATCGTGGCCACCATGGCGAAGAACTCG
	#11405	ACTTCGTCAGTAACGGACGCTCCTGGGGAGTTTGGGGCT	[T/G]	ATATTGTCGTTGGTTCGGCTTGAACCGTGGGTGACTAACGAGGTCTGCCTATAGTGAGTC
		GAGTCGAGGTCATATCGTGCTCCTGGGGAGTTTGGGGCG
	#11396	ACTTCGTCAGTAACGGACTCTGTCCATATATACAGCCGCCAG	[G/C]	CTCAGCCGAAAATCTTTATCCCTCAGATACCGAGACTTGGGCCGTCTGCCTATAGTGAGTC
		GAGTCGAGGTCATATCGTTCTGTCCATATATACAGCCGCCAC
	#11395	ACTTCGTCAGTAACGGACGCGCAGCTGAGAGGCAATCGA	[A/G]	ATTTCCCATCATGATCTTCAACACCATGCGTAGGTATCGGGCTAGTCTGCCTATAGTGAGTC
		GAGTCGAGGTCATATCGTGCGCAGCTGAGAGGCAATCGG
	#11392a	ACTTCGTCAGTAACGGACGTCCATACAGACCATACTTCATGTCTTTAT	[T/C]	TAAGTTTTGTTATTTTAAGCGTGGTCTCGACAGTGCGATTACCGGCGTCTGCCTATAGTGAGTC
		GAGTCGAGGTCATATCGTGTCCATACAGACCATACTTCATGTCTTTAC
	#11392b	ACTTCGTCAGTAACGGACGGCAACGTGGATCTCGATGATAA	[A/C]	TCATAACTATGGGGTCGTAAATTCCTGATACGCGAGCCTAGACGTGTCTGCCTATAGTGAGTC
		GAGTCGAGGTCATATCGTGGCAACGTGGATCTCGATGATAC
	#11385-b	ACTTCGTCAGTAACGGACAAGAATGCTGCTCTTTCGCAAAGA	[A/G]	TTGAAACAAGCAGAAGAAGAAGGTTTCCGCGCACAGATAGTCACGTCTGCCTATAGTGAGTC
		GAGTCGAGGTCATATCGTAAGAATGCTGCTCTTTCGCAAAGG
	#11385-c	ACTTCGTCAGTAACGGACGCCAGAAATATGATAGGTAGTGAATTCAAGT	[T/G]	AAACATACTAACATCAGAAATATGAGATACCCTACAGTTGCGGACGAGGTCTGCCTATAGTGAGTC
		GAGTCGAGGTCATATCGTGCCAGAAATATGATAGGTAGTGAATTCAAGG
	#11382a	ACTTCGTCAGTAACGGACCAAAAGTCATCGCTCCAAATACATTT	[T/C]	TCTCTTCCCTTTCTACGTTCTCGTCATTCGTCCGGGTAGCAGAAGTCTGCCTATAGTGAGTC
		GAGTCGAGGTCATATCGTCAAAAGTCATCGCTCCAAATACATTC
	#11382b	ACTTCGTCAGTAACGGACGGGTCTTGTTTCCTATGTGTGGCAGG	[G/C]	GCTGAAAAATAATTGACTAGTGTAAAAAGCTCGGTTTTCCGTGGACCGTCTGCCTATAGTGAGTC
		GAGTCGAGGTCATATCGTGGGTCTTGTTTCCTATGTGTGGCAGC
	#11376	ACTTCGTCAGTAACGGACGAAATGCAGGTGGAGGGTCGT	[T/A]	GACTTCAGTAACTGTGGGACACTATCGTTTGGAGGCGGTCAACCGTCTGCCTATAGTGAGTC
		GAGTCGAGGTCATATCGTGAAATGCAGGTGGAGGGTCGA
	#11372	ACTTCGTCAGTAACGGACGGCAACAGAAGGTAATTCAATTTTCTTA	[A/C]	GACAGTTTAGATTGATGTTTTGTTGTCACATACCGTGAGCCGCCTAGTCTGCCTATAGTGAGTC
		GAGTCGAGGTCATATCGTGGCAACAGAAGGTAATTCAATTTTCTTC
	#11356	ACTTCGTCAGTAACGGACGCATATGCTCAGCATTAGACACGGGA	[A/G]	AAAATATGAAAATCTATATGCATAGAGTAACTTGGCTCCGACCTAACGGTCTGCCTATAGTGAGTC
		GAGTCGAGGTCATATCGTGCATATGCTCAGCATTAGACACGGGG
	#11355	ACTTCGTCAGTAACGGACCAAACCGTCAATGACGAGAACAGA	[A/G]	GACTGAAAATGCTATTGAACAACCGACGGATTGCGTGTTAATCGGGTCTGCCTATAGTGAGTC
		GAGTCGAGGTCATATCGTCAAACCGTCAATGACGAGAACAGG
	#11354	ACTTCGTCAGTAACGGACGGTGGCAAGACCGGAAGGACCT	[T/G]	ATGATGATGGGACCGTGTACCGCTTCGATGGCACCCTTACGAGTCTGCCTATAGTGAGTC
		GAGTCGAGGTCATATCGTGGTGGCAAGACCGGAAGGACCG
	#479-18	ACTTCGTCAGTAACGGACAGGCGACAATGTTCCTGAAAAAC	[C/G]	CAGGGGAAAATCAATAATGTCGTACAGTCTCGCGGTGCCTAAGGTCTGCCTATAGTGAGTC
		GAGTCGAGGTCATATCGTAGGCGACAATGTTCCTGAAAAAG
	#479-13d	ACTTCGTCAGTAACGGACAAGAGCATGCGCCTCAGAAAGTA	[A/G]	AAGATAACCTCTCAATGCCTCTAGAGTCCCGATCCTAGTGGCTGTCTGCCTATAGTGAGTC
		GAGTCGAGGTCATATCGTAAGAGCATGCGCCTCAGAAAGTG
	#479-13b	ACTTCGTCAGTAACGGACTCAGCGTGGGCTAGCATCTAAAA	[A/G]	TAAGTCAGATGATGTTCGTCACGCTTGACCTAACCGATCCGAACGTCTGCCTATAGTGAGTC
		GAGTCGAGGTCATATCGTTCAGCGTGGGCTAGCATCTAAAG
	#479-12b	ACTTCGTCAGTAACGGACTGCGTGATTGGGAAGACTAAAACAT	[T/G]	AGATGCCCAAAACGTTTTAATGGAGGGTCAGTCCGCACTACGTGTCTGCCTATAGTGAGTC
		GAGTCGAGGTCATATCGTTGCGTGATTGGGAAGACTAAAACAG
	#479-12a	ACTTCGTCAGTAACGGACGCGCTTTCATTCTTGAATATGATGCAAT	[T/C]	CATTTTGAAGCTTTCGCTATAATCCCACTTACGTCGCATGGGACTGTCTGCCTATAGTGAGTC
		GAGTCGAGGTCATATCGTGCGCTTTCATTCTTGAATATGATGCAAC
	#479-9	ACTTCGTCAGTAACGGACTTCAATGGTGGATAAATAATTGACCA	[A/G]	ATTAACAACATTGAGGTCAAAGAAGCGTTGTGCTAACGGGATCTCGTCTGCCTATAGTGAGTC
		GAGTCGAGGTCATATCGTTTCAATGGTGGATAAATAATTGACCG
	#479-3	ACTTCGTCAGTAACGGACGGAGCTACGCAGTAAACTTGGGCCA	[A/G]	TCTCTAGCGCTTTTCGCTTATACCCGATGGATAGGTCGGTGAAGTCTGCCTATAGTGAGTC
		GAGTCGAGGTCATATCGTGGAGCTACGCAGTAAACTTGGGCCG
	#BolI-5	ACTTCGTCAGTAACGGACGTTTAATCAACTCTCGGGCTGAGTTTT	[T/C]	TTGAAACTAGCCATAGATGGGTACGGTTGACGACTGCGACCCATGTCTGCCTATAGTGAGTC
		GAGTCGAGGTCATATCGTGTTTAATCAACTCTCGGGCTGAGTTTC
	#BolI-3	ACTTCGTCAGTAACGGACCCGAACTCAACTTCTCAACCGGT	[T/C]	CCAGCAACAGTTCAAGTAGAACGCTGAATTGGGCGAAGTCATCCGTCTGCCTATAGTGAGTC
		GAGTCGAGGTCATATCGTCCGAACTCAACTTCTCAACCGGC
	#11308	ACTTCGTCAGTAACGGACGTCGAGGATGAATGAAACGTTTGGT	[T/C]	GGTAGATTGAGAGGTTGTAGAGAGCCTTGCGTCCGAGAGTAAGGGCGTCTGCCTATAGTGAGTC
		GAGTCGAGGTCATATCGTGTCGAGGATGAATGAAACGTTTGGC
	#11307	ACTTCGTCAGTAACGGACGTCCGTCTCTTTTGATTGTGGTGAT	[T/C]	CATTAGCCTATTGATTGTACATGTCTAGAACGTCAGACCGGCTTGCGTCTGCCTATAGTGAGTC
		GAGTCGAGGTCATATCGTGTCCGTCTCTTTTGATTGTGGTGAC
	#11303	ACTTCGTCAGTAACGGACGACAAGACGCGGAAGACCCACAA	[A/G]	AACTTCCATATAAAAAGTAAAGAAGTCAAGGGTACGTCCGCGTCATCCGTCTGCCTATAGTGAGTC
		GAGTCGAGGTCATATCGTGACAAGACGCGGAAGACCCACAG
	#11301	ACTTCGTCAGTAACGGACGCGAAGAAGGTGGGGCTGAGT	[T/C]	AGAAAAGCAGAGGAAGCAAGTGTAGCCCTACGCGACGGTTGAGTCTGCCTATAGTGAGTC
		GAGTCGAGGTCATATCGTGCGAAGAAGGTGGGGCTGAGC
	#217-1	ACTTCGTCAGTAACGGACGAACTCTTGGGTATGGGAGACAAGAA	[A/G]	ATGCTCATGAGTTCATGAGGTGGATGACGACCGAATACCGTTGGTCTGCCTATAGTGAGTC
		GAGTCGAGGTCATATCGTGAACTCTTGGGTATGGGAGACAAGAG
	#217-5	ACTTCGTCAGTAACGGACGAGGCTGCAGCAACGAGAAGAA	[A/G]	ACTCCTTCCCGCTTTCTGGACCGAATGACCAGCGGCTTTGGTCTGCCTATAGTGAGTC
		GAGTCGAGGTCATATCGTGAGGCTGCAGCAACGAGAAGAG
	#217-6a	ACTTCGTCAGTAACGGACGCATGACGTCAGCGTTAACCGGA	[A/C]	GTCCAAGGGATCTTCAATCTTAATGTTGACCCGGATCTCGTCCGTCTGCCTATAGTGAGTC
		GAGTCGAGGTCATATCGTGCATGACGTCAGCGTTAACCGGC
	#217-6b	ACTTCGTCAGTAACGGACATATTCCACCGGACGAGTTTTCT	[T/G]	GGAGGAAGTACGGTCAAAAACAGTCCACAATCGCTAAGCCTCGGTCTGCCTATAGTGAGTC
		GAGTCGAGGTCATATCGTATATTCCACCGGACGAGTTTTCG
	#217-7	ACTTCGTCAGTAACGGACGGGCGATGCATTCGAATACGTATC	[C/G]	CTGACAGTATCTGAGCCTATACATAGTCGTAGGACGCTGTGCCTAGGTCTGCCTATAGTGAGTC
		GAGTCGAGGTCATATCGTGGGCGATGCATTCGAATACGTATG
	#217-9	ACTTCGTCAGTAACGGACGTGGTCAAATCTTCCACAGCAAGTAA	[A/G]	TGTCAACAAGATTGTGAGGTTTAATCGGAGACCAACCGTAGTCGTGTCTGCCTATAGTGAGTC
		GAGTCGAGGTCATATCGTGTGGTCAAATCTTCCACAGCAAGTAG
	#578-5	ACTTCGTCAGTAACGGACGATGTGGATCTCCGTGAAATAATCCA	[A/G]	ATTCCAACAGCTGTCTTAGAGCCGTAAGGTGGCGTGACGACTAAGTCTGCCTATAGTGAGTC
		GAGTCGAGGTCATATCGTGATGTGGATCTCCGTGAAATAATCCG
	#578-6	ACTTCGTCAGTAACGGACGCTGGGATAAGTATGAAGGCGGA	[A/C]	AGATCTACGGGATTCCTCTCGGATAGGCCAACGCTCAATCGTGTCTGCCTATAGTGAGTC
		GAGTCGAGGTCATATCGTGCTGGGATAAGTATGAAGGCGGC
