# Supplementary material for: Intergenomic single nucleotide polymorphisms as a tool for bacterial artificial chromosome contig building of homoeologous Brassica napus regions
Source: BMC Genomics. 2014 Jul 4;15(1):560. doi: 10.1186/1471-2164-15-560 (PMC4102721; doi:10.1186/1471-2164-15-560)
Supplement: Supplementary file 2 — Additional file 2: Amplicons. The table lists all amplicons which were used to analyse putative BAC clones for the presence of the homoeologous regions of interest by PCR. (XLSX 25 KB) [file 12864_2013_6259_MOESM2_ESM.xlsx]

## Sheet: VC0013508-OPA (2)
Nr	Ilmn ID	Name	oligo1	oligo2	oligo3	Ilmn Strand	SNP	CHR	Ploidy	Species	MapInfo	TopGenomicSeq	CustomerStrand
41	A217_9-0_T_F_2058700800	A217_9	GTGGTCAAATCTTCCACAGCAAGTAA	GTGGTCAAATCTTCCACAGCAAGTAG	TGTCAACAAGATTGTGAGGTTTT	TOP	[A/G]	0	diploid	Other	0	aagaatcttcggcgaccactcgcacaagagagtttttggtcaaatcttccacagcaagta[A/G]gtgtcaacaagattgtgaggtttagtctcaacattcgtttacactattttttgttctaaa	TOP
54	A479_3-0_T_R_2058700785	A479_3	GGAGCTACGCAGTAAACTTGGGCCA	GGAGCTACGCAGTAAACTTGGGCCG	TCTCTAGCGCTTTTCGCTTAA	TOP	[A/G]	0	diploid	Other	0	crtccgtatctcgttaaaggaattcaaacagtttgctgagctacgcagtaaacttgggcc[G/A]ttytctctagcgcttttcgcttatggcaaagctaatggtttacttacaatgaaagayttc	BOT
2	Ac217_1-0_T_F_2058700792	Ac217_1	GAACTCTTGGGTATGGGAGACAAGAA	GAACTCTTGGGTATGGGAGACAAGAG	ATGCTCATGAGTTCATGAGGG	TOP	[A/G]	0	diploid	Other	0	GGTGAACATTATCTCACGGCTAACTAACATCGGTGGAACTCTTGGGTATGGGAGACAAGA[A/G]GATGCTCATGAGTTCATGAGGTCAGTATCTAATTACTCAGGAATATATTAGCTAGTGAAT	TOP
29	Ac217_6a-0_T_F_2058700794	Ac217_6a	GCATGACGTCAGCGTTAACCGGA	GCATGACGTCAGCGTTAACCGGC	GTCCAAGGGATCTTCAATCTC	TOP	[A/C]	0	diploid	Other	0	ctccaaggagaacttcagcgtttctttaagctcttccttcatgacgtcagcgttaaccgg[A/C]gacggcagcgtgtccaagggatcttcaatctttgcwccgtcgcagactgtcacwtcctcc	TOP
46	Ac217_6b-0_B_R_2058700797	Ac217_6b	ATATTCCACCGGACGAGTTTTCT	ATATTCCACCGGACGAGTTTTCG	GGAGGAAGTACGGTCAAAAAG	BOT	[T/G]	0	diploid	Other	0	aaaagatagttaccgtgggtgtggtgagccctttataggtttttgaccgtacttcctcca[A/C]gaaaactcgtccggtggaatatcggcgatctttgaacttattgccggtaccctcacggtt	TOP
64	Ac217_7a-0_T_F_2058700798	Ac217_7a	GGGCGATGCATTCGAATACGTATC	GGGCGATGCATTCGAATACGTATG	CTGACAGTATCTGAGCCTATACAG	TOP	[C/G]	0	diploid	Other	0	attatttctccaccagccaggctcaactgtcatcaatcggcgatgcattcgaatacgtat[C/G]gctgacagtatctgagcctatacataacccgagrgaaggacgctgacggcgactytggcg	TOP
70	Ac217c5a2-0_T_R_2058694852	Ac217c5a2	GAGGCTGCAGCAACGAGAAGAA	GAGGCTGCAGCAACGAGAAGAG	ACTCCTTCCCGCTTTCTG	TOP	[A/G]	0	diploid	Other	0	tgccctgaagcagatRcagtgaagatatgttctgtaggaggctgcagcaacgagaaga[G/A]YactccttcccgctttctgacacgaaagtttacaccaagccgtttcaagacMgggcaact	BOT
60	AC386_13-0_T_R_2058700745	AC386_13	GAGAAGCCGAAACCGAGATGTTCTA	GAGAAGCCGAAACCGAGATGTTCTG	TTTGATCCAACAGTTATCAATTC	TOP	[A/G]	0	diploid	Other	0	caaacacggaaaagctgcaaggaattgtgttgaagacagaagccgaaaccgagatgttct[G/A]ttttgatccaacagttatcaattgggacgactattttgtggatatacatgttcctggact	BOT
21	AC386_17a-0_B_F_2058700742	AC386_17a	GAATAAGCCAGCCTTGCAAATGACT	GAATAAGCCAGCCTTGCAAATGACC	ACGGTTTCCCATATTTAGGG	BOT	[T/C]	0	diploid	Other	0	ccgtatctgaagcaacatcctcaaaaacaaaacaatgtcccctaaatatgggaaaccgtt[G/A]gtcatttgcaaggctggcttattattaataatacacattcgcaacctcctcgaaccctct	BOT
3	AC386_17c-0_T_R_2058700741	AC386_17c	GTCTGCTTAGGTCTATTTTGCTTGTTTTC	GTCTGCTTAGGTCTATTTTGCTTGTTTTG	CTTTCTCTAACCACAATTTCTAA	TOP	[C/G]	0	diploid	Other	0	tttcaaggctgtgtcctgtaatagttaccggtttctgcttaggtctattttgcttgtttt[C/G]cctttctctaaccacaatttctatwtcttkctaaatatgtcctccgtatctgaagcaaca	BOT
93	Ac386_8b-0_B_R_2058700747	Ac386_8b	CCTCCACCGCCAAGAAAGAAAGT	CCTCCACCGCCAAGAAAGAAAGC	GGTTTTCTTGAAGGATTGTAAGC	BOT	[T/C]	0	diploid	Other	0	gaaacaaaaatagtccaaygaaaytagtcacagaacacttacaatccttcaagaaaacca[A/G]ctttctttcttggcggtggaggtggtggtggtggaggataatactgcggcggtgctccca	TOP
51	Ac386c14c2-0_T_R_2058694859	Ac386c14c2	CTACAACAACGAAGGAGGCGAGA	CTACAACAACGAAGGAGGCGAGG	GAATTTCGGAACACGCTACTAC	TOP	[A/G]	0	diploid	Other	0	agctcRgcaggRgggaRcgatggagtggtagacttgagctacaacaacgaaggaggcgag[G/A]Wgaatttcggaacacgctactacaggagactgatgcagaagaaagggttgatgtacgctg	BOT
23	Ac386c14d-0_T_R_2058694861	Ac386c14d	GCGGGAAGCCTGACCCTGAA	GCGGGAAGCCTGACCCTGAG	TCGATACAGGGTTCCAGC	TOP	[A/G]	0	diploid	Other	0	ctgcacattctttgaggacaggctatacaacttctcaggaaccgggaagcctgaccctga[G/A]ctcgatacagggttccagcaagaactgaaaaccaaStgtccctactctKcctYggcgcca	BOT
16	Ac479_12a-0_B_R_2058700784	Ac479_12a	GCGCTTTCATTCTTGAATATGATGCAAT	GCGCTTTCATTCTTGAATATGATGCAAC	CATTTTGAAGCTTTCGCTATAAT	BOT	[T/C]	0	diploid	Other	0	tttactctttttagtttatttttccttgagaaagcaattatagcgaaagcttcaaaatgt[A/G]ttgcatcatattcaagaatgaaagcgatatgttaaggattaaatttccataaagacgtaa	TOP
80	Ac479_12b-0_B_R_2058700782	Ac479_12b	TGCGTGATTGGGAAGACTAAAACAT	TGCGTGATTGGGAAGACTAAAACAG	AGATGCCCAAAACGTTTTAAT	BOT	[T/G]	0	diploid	Other	0	acaatagyataaaaatctcaamcgcaataatatagtgaattaaaacgttttgggcatcta[A/C]tgttttagtcttcccaatcacgcatacctttgaaataaagctttacatttaagtattagt	TOP
44	Ac479_13b-0_T_F_2058700779	Ac479_13b	TCAGCGTGGGCTAGCATCTAAAA	TCAGCGTGGGCTAGCATCTAAAG	TAAGTCAGATGATGTTCGTCAC	TOP	[A/G]	0	diploid	Other	0	tttcgaccggataattatcagaatggtctcagagaacatcagcgtgggctagcatctaaa[A/G]ataagtcagatgatgttcgtcacgcctccagatcggawakcaaggaygayarggcagara	TOP
56	Ac479_13d-0_T_F_2058700777	Ac479_13d	AAGAGCATGCGCCTCAGAAAGTA	AAGAGCATGCGCCTCAGAAAGTG	AAGATAACCTCTCAATGCCTT	TOP	[A/G]	0	diploid	Other	0	agaaagtttcttcaaaggctacaaacatgagratggtgaagagcatgcgcctcagaaagt[A/G]gaagataacctctcaatgcctccaaagccaaggtcgaaaagaacaccatctatagattca	TOP
20	Ac479_18a-0_T_F_2058700775	Ac479_18a	AGGCGACAATGTTCCTGAAAAAC	AGGCGACAATGTTCCTGAAAAAG	CAGGGGAAAATCAATAATGTG	TOP	[C/G]	0	diploid	Other	0	aracctctaaaagcaaaaggtcttgcatgcctcggacaaggcgacaatgttcctgaaaaa[C/G]gcaggggaaaatcaataatgtccagaggatgactaggaaaaatacgactggcccatcttg	TOP
31	Ac479c9-0_T_R_2058694867	Ac479c9	TTCAATGGTGGATAAATAATTGACCA	TTCAATGGTGGATAAATAATTGACCG	ATTAACAACATTGAGGTCAAAGC	TOP	[A/G]	0	diploid	Other	0	acttacctaagtattatttggactcaaatcaataattcaatggtggataaataattgacc[G/A]tattaacaacattgaggtcaaagaattagcttcagtccttctaacaaaacaaagKaataa	BOT
47	Ac578_5b-0_T_R_2058700803	Ac578_5b	GATGTGGATCTCCGTGAAATAATCCA	GATGTGGATCTCCGTGAAATAATCCG	ATTCCAACAGCTGTCTTAGAGA	TOP	[A/G]	0	diploid	Other	0	AATACGCCCATCCTGCATTGCAAAGATATTTCCAGGATGTGGATCTCCGTGAAATAATCC[G/A]AATTCCAACAGCTGTCTTAGAGCAGCACTCACGCCAACGGTCAAGAATCCATTTAAATCA	BOT
38	Ac578c6-0_T_R_2058694869	Ac578c6	GCTGGGATAAGTATGAAGGCGGA	GCTGGGATAAGTATGAAGGCGGC	AGATCTACGGGATTCCTCTT	TOP	[A/C]	0	diploid	Other	0	Ytggcagaacatgctgcaaactggcctcatagttggtggctgggataagtatgaaggcgg[C/A]aagatctacgggattcctctcggtggaactgtagttgagcaaccgtttgctattggaggt	BOT
26	Ac637_11b-0_T_R_2058700753	Ac637_11b	GAGCAGAAGGGGAAGAGCTAAAATGA	GAGCAGAAGGGGAAGAGCTAAAATGG	GGCTAATAATAGAAGCTCCTTTATG	TOP	[A/G]	0	diploid	Other	0	gttgctactgttggaggtgcarttkgaggtrgtactagcagaaggggaagagctaaaatg[G/A]aggctaataatagaagctcctttatcaggcggractatcccytgytcccactgtttgtag	BOT
39	Ac637_3b-0_B_R_2058700749	Ac637_3b	GTGTCTTGAGGAATACCAACAACAGAT	GTGTCTTGAGGAATACCAACAACAGAG	CTACATAGTTTGCAGCACTCTTC	BOT	[T/G]	0	diploid	Other	0	acaggggattgatgtgtacatgttgtctggtgacaagaagagtgctgcaaactatgtagc[A/C]tctgttgttggtattcctcaagacagggtatgttcttctctccatggattgagctcctga	TOP
68	Ac637_5a-0_T_F_2058700750	Ac637_5a	GGTGGGATTCTGTTTTTTGGA	GGTGGGATTCTGTTTTTTGGC	ACGATCTTTATGATTCTTCAAGA	TOP	[A/C]	0	diploid	Other	0	tgtcaagAatgttatyggtcattgcytaagcagcytaggwggtgggattctgttttttgg[A/C]gacgatctttatgattcttcaagggtctcttggacayctatgtcccgygaaaactcgtaa	TOP
37	Ac637c8a-0_B_R_2058694863	Ac637c8a	GAGCAAGGACAGTGGAGAGCAGAT	GAGCAAGGACAGTGGAGAGCAGAC	AGTCGCAGCTCAGAAAGAAAC	BOT	[T/C]	0	diploid	Other	0	tggctaaMgccaatctctcYgaagctttagaagcttcgatttctttctgagctgcgacta[A/G]tctgctctccactgtccttgctccagcctttgccttctcYgcttcttctcgagactttYt	TOP
79	Ac637c8b-0_B_F_2058694864	Ac637c8b	CTGTTTGCACATCTGCGTGAGAT	CTGTTTGCACATCTGCGTGAGAC	TCTCCTTGGATGATTCGTTATG	BOT	[T/C]	0	diploid	Other	0	agcgctgcttcttgatttgaagaaagaRcttgaagattataacgaatcatccaaggagaa[G/A]tctcacgcagatgtgcaaacagctgttgcttctgcaaagaaggagYtagaagaagtcaat	BOT
73	BolIc3a1-0_B_F_2058694846	BolIc3a1	CCGAACTCAACTTCTCAACCGGT	CCGAACTCAACTTCTCAACCGGC	CCAGCAACAGTTCAAGTAGAAC	BOT	[T/C]	0	diploid	Other	0	GGATAAAAGTGATGTTTACTCATTCGGAGTGGTTCTACTTGAACTGTTGCTGGGAAGrCG[G/A]CCGGTTGAGAAGTTGAGTTCGGTTCAGTGCCAATCTCTGGTCACTTGGGTAAGAACGGTT	BOT
14	BolIc5a-0_B_R_2058694849	BolIc5a	GTTTAATCAACTCTCGGGCTGAGTTTT	GTTTAATCAACTCTCGGGCTGAGTTTC	TTGAAACTAGCCATAGATGGGT	BOT	[T/C]	0	diploid	Other	0	TTAAAGTTAATGGTTACAAGTTATTAAAGAGAAAAGGACCCATCTATGGCTAGTTTCAAT[A/G]AAACTCAGCCCGAGAGTTGATTAAAAGGCGTTrGCTACCGGATAAGACTTTTAAyGGyCC	TOP
4	Bra011303-0_T_R_2058661849	Bra011303	GACAAGACGCGGAAGACCCACAA	GACAAGACGCGGAAGACCCACAG	AACTTCCATATAAAAAGTAAAGAAGC	TOP	[A/G]	0	diploid	Other	0	TTGAAAAAGrTAAGTCAAGAACATATCTCCACAAAGCCCACAAGACGCGGAAGACCCACA[G/A]AAACTTCCATATAAAAAGTAAAGAAGTATACATTTGCACATGAATCTAykATATGTTTAA	BOT
88	Bra011356-0_T_R_2058700164	Bra011356	GCATATGCTCAGCATTAGACACGGGA	GCATATGCTCAGCATTAGACACGGGG	AAAATATGAAAATCTATATGCATAGG	TOP	[A/G]	0	diploid	Other	0	TGrTkTAAACrTGATTCTCTTTTGATTTGCTGTATCCATATGCTCAGCATTAGACACGGG[G/A]AAAAATATGAAAATCTATATGCATAGAAACAACAyTGGTTGACCAATTGGGTTATATATA	BOT
78	Bra011372-0_T_F_2058661850	Bra011372	GGCAACAGAAGGTAATTCAATTTTCTTA	GGCAACAGAAGGTAATTCAATTTTCTTC	GACAGTTTAGATTGATGTTTTGTA	TOP	[A/C]	0	diploid	Other	0	AATTGTCAAAGCTCTCTTTGAATCTTCAGCGTGGGCAACAGAAGGTAATTCAATTTTCTT[A/C]AGACAGTTTAGATTGATGTTTTGTTACCTCATTGAGGTGTCTCTCCAGCTTATATAAGGA	TOP
50	Bra011376a1-0_B_F_2058700771	Bra011376a1	GAAATGCAGGTGGAGGGTCGT	GAAATGCAGGTGGAGGGTCGA	GACTTCAGTAACTGTGGGACAC	BOT	[T/A]	0	diploid	Other	0	TGGAGAAGCAGATGATACCTTTGCTTTCCCCGGTGTCCCACAGTTACTGAAGTCCAArGC[A/T]CGACCCTCCACCTGCATTTCCACACAsTATTAGTTCAGAGTAAGTCAACTTATGAACTCA	BOT
36	Bra011382a-0_B_F_2058661816	Bra011382a	CAAAAGTCATCGCTCCAAATACATTT	CAAAAGTCATCGCTCCAAATACATTC	TCTCTTCCCTTTCTACGTTCTA	BOT	[T/C]	0	diploid	Other	0	GAATAATGAGAACAAAkCAATGTTATATGCAACAAAGGAGAACGTAGAAAGGGAAGAGAG[G/A]AATGTATTTGGAGCGATGACTTTTGTCTCTAGAGGAGAAGAGCTTCTCAAACGTACCCGC	BOT
27	Bra011392a2-0_B_F_2058721902	Bra011392a2	GTCCATACAGACCATACTTCATGTCTTTAT	GTCCATACAGACCATACTTCATGTCTTTAC	TAAGTTTTGTTATTTTAAGCGTGC	BOT	[T/C]	0	diploid	Other	0	CTTCAGGCACACTCCATGGCTACAACAAATTTCAACCACGCTTAAAATAACAAAACTTAT[G/A]TAAAGACATGAAGTATGGTCTGTATGGAATGTGGAAAGAAACAGAGGAAAmACTTCACTT	BOT
18	Bra011395a1-0_T_F_2058700761	Bra011395a1	GCGCAGCTGAGAGGCAATCGA	GCGCAGCTGAGAGGCAATCGG	ATTTCCCATCATGATCTTCAAA	TOP	[A/G]	0	diploid	Other	0	TAGAGTAAATGTGAAACAAACAACTCCATCCAGTTAGATGTCGCAGCTGAGAGGCAATCG[A/G]CATTTCCCATCATGATCTTCAACATATTTCTCAAGCCCTCGCGGGTCkGAyGGTGAGCAC	TOP
92	Bra011396b1-0_B_R_2058700760	Bra011396b1	TCTGTCCATATATACAGCCGCCAG	TCTGTCCATATATACAGCCGCCAC	CTCAGCCGAAAATCTTTATCC	BOT	[G/C]	0	diploid	Other	0	AAGGAATGGTTATTAGACCAAAACTGAAGCCTAACCATGGATAAAGATTTTCGGCTGAGA[C/G]TGGCGGCTGTATATATGGACAGATACTCkyCCACCACCTCCACCAGCATAACCATCrCCT	TOP
22	Bra011424b-0_B_F_2058661787	Bra011424b	CCAGATGAGGCTCATGGGAGTGT	CCAGATGAGGCTCATGGGAGTGA	GCCTGATGAATTTACAATAGCC	BOT	[T/A]	0	diploid	Other	0	CyAACGCsGTyAArCAAGAGCTTGCTTTCGCAAGTGTGGCTATTGTAAATTCATCAGGCA[A/T]CACTCCCATGAGCCTCATCTGGCTATAAACATGrAAAGmTCTCTCyTCTTCTCCATTyTC	BOT
9	Bra11301b_a-0_B_F_2058700790	Bra11301b_a	GCGAAGAAGGTGGGGCTGAGT	GCGAAGAAGGTGGGGCTGAGC	AGAAAAGCAGAGGAAGCAAA	BOT	[T/C]	0	diploid	Other	0	cagctgcggtccaccagcaccaccaccactcctcgtgctcttgcttcctctgcttttctt[G/A]ctcagccccaccttcttcgccgcytcttcytcgacaaccactatgctctcctccgccttc	BOT
57	Bra11307b_a-0_B_R_2058700789	Bra11307b_a	GTCCGTCTCTTTTGATTGTGGTGAT	GTCCGTCTCTTTTGATTGTGGTGAC	CATTAGCCTATTGATTGTACATGC	BOT	[T/C]	0	diploid	Other	0	raacataccatamaatgcattgaatctaacttmagaacatgtacaatcaataggctaatgg[A/G]tcaccacaatcaaaagagacggaacaaacaatagttattgaggagactaataaattacca	TOP
62	Bra11308b_b-0_B_F_2058700786	Bra11308b_b	GTCGAGGATGAATGAAACGTTTGGT	GTCGAGGATGAATGAAACGTTTGGC	GGTAGATTGAGAGGTTGTAGAGAC	BOT	[T/C]	0	diploid	Other	0	aagcagctcacaagctagagaagacgcgttaagagctctctacaacctctcaatctacca[G/A]ccaaacgtttcattcatcctcgaaacsratytartcacgtwtctcttraacacactggga	BOT
77	Bra11354_1-0_B_F_2058700774	Bra11354_1	GGTGGCAAGACCGGAAGGACCT	GGTGGCAAGACCGGAAGGACCG	ATGATGATGGGACCGTGTAA	BOT	[T/G]	0	diploid	Other	0	ccaaaccgaccatcagaccaaacagatcatcctcgtacacggtcccatcatcatwggagc[C/A]ggtccttccggtcttgccacgtcagcatgtctctcaaaccgtggagtcccttctttgatc	BOT
19	Bra11355_b-0_T_F_2058700772	Bra11355_b	CAAACCGTCAATGACGAGAACAGA	CAAACCGTCAATGACGAGAACAGG	GACTGAAAATGCTATTGAACAAG	TOP	[A/G]	0	diploid	Other	0	gcaacagctcatgatggctcaacagaatctaaattcacaaaccgtcaatgacgagaacag[A/G]agactgaaaatgctattgaacaaccggaacatgagcctmggaaaggatggccttgggggt	TOP
67	Bra11382b_b-0_B_F_2058700769	Bra11382b_b	GGGTCTTGTTTCCTATGTGTGGCAGG	GGGTCTTGTTTCCTATGTGTGGCAGC	GCTGAAAAATAATTGACTAGTGTAC	BOT	[G/C]	0	diploid	Other	0	ctttggttacastytcattacttgaacataaaatttacactagtcaattatttttcagct[C/G]ctgccacacataggaaacaagaccagtcctccaatttctccaagaaccggcagagaaatg	BOT
81	Bra11385c_b-0_T_R_2058700766	Bra11385c_b	AAGAATGCTGCTCTTTCGCAAAGA	AAGAATGCTGCTCTTTCGCAAAGG	TTGAAACAAGCAGAAGAAGAAC	TOP	[A/G]	0	diploid	Other	0	TGATGGGAGTAAGCACATAAATGTCGTRGGATGGAGGAAGAATGCTGCTCTTTCGCAAAG[G/A]GTTGAAACAAGCAGAAGAAGAAGCAGACGTTGCCTGCTAATGAGTTTGGCGTTGGCGAAT	BOT
86	Bra11385c_c-0_B_R_2058700768	Bra11385c_c	GCCAGAAATATGATAGGTAGTGAATTCAAGT	GCCAGAAATATGATAGGTAGTGAATTCAAGG	AAACATACTAACATCAGAAATATGAG	BOT	[T/G]	0	diploid	Other	0	ttctcctatctgyccttttcctgaaaccttttactcatatttctgatgttagtatgttta[A/C]cttgaattcactacctatcatatttctgggtgtagctttagtagyctttactaatatgtg	TOP
8	Bra11392b_b-0_T_F_2058700763	Bra11392b_b	GGCAACGTGGATCTCGATGATAA	GGCAACGTGGATCTCGATGATAC	TCATAACTATGGGGTCGTAAATT	TOP	[A/C]	0	diploid	Other	0	gctgaaacatatactatatatyaacaattgtataattgggcaacgtggatctcgatgata[A/C]atcataactatggggtcgtaaattaataatgatggkttttcaggggtttatgtgtactga	TOP
87	Bra11405b_b-0_B_F_2058700757	Bra11405b_b	GCTCCTGGGGAGTTTGGGGCT	GCTCCTGGGGAGTTTGGGGCG	ATATTGTCGTTGGTTCGGCG	BOT	[T/G]	0	diploid	Other	0	gtggggaccaccgtaacccatcggaacgccaaacctctgagccgaaccaacgacaatatc[C/A]gccccaaactccccaggaggcttyaacaccgtcaasgccaacaratccgtcgccataaca	BOT
25	Bra11406-0_T_F_2049613748	Bra11406	GGCCACCATGGCGAAGAACTCA	GGCCACCATGGCGAAGAACTCG	GGAAAGGGAACTTCCTCCAG	TOP	[A/G]	0	diploid	Other	0	ccccgtgatcatgaartccgcsagcagagtgagaagcgccgccAccatggcgaagaactc[A/G]gggaaagggaacttcctccatggaaactccgggagacacgggtcggamagagcttcrgag	TOP
17	Bra11410-0_T_F_2049613750	Bra11410	GCGTGCGGAACTTCGTTCAGCTA	GCGTGCGGAACTTCGTTCAGCTT	GCCTCGAGGGTTACTTCC	TOP	[A/T]	0	diploid	Other	0	aatcgacatcgagctrtggccyaaggaagcycccaaatccgtgcggaacttcgttcagct[A/T]tgcctcgagggttacttcgacgacaccatcttccaccgtgtkattccmgggttcctcgtc	TOP
61	Bra11411-0_B_R_2049613753	Bra11411	GCTGTGTATGGACTCAATGGCCAGT	GCTGTGTATGGACTCAATGGCCAGG	CACTTTGAGCAATATAAAATCTTC	BOT	[T/G]	0	diploid	Other	0	gctcatgagggaggatacattgcgggaagatgttgcaagattttatattgctcaaagtgt[A/C]ctggccattgagtccatacacagatacaactatattcayaggtsgattttggaaattatc	TOP
48	Bra11426a_d-0_T_R_2058700756	Bra11426a_d	GGATGGTGTGGGTGTGGCCTA	GGATGGTGTGGGTGTGGCCTG	ACATATTAACGGCATAGGTAGAGT	TOP	[A/G]	0	diploid	Other	0	gtggctcygacaggctatgtgarattggcataatgtgcttcgatggtgtgggtgtggcct[G/A]tacatattaacggcataggtagagtcctcattttcaagcatttacacactagataataaa	BOT
28	Bra11428_2-0_B_R_2058700754	Bra11428_2	GTGATAACCAAAATTCTCGATCCACCTT	GTGATAACCAAAATTCTCGATCCACCTA	TATACGTGCATGCACTATGCTAC	BOT	[T/A]	0	diploid	Other	0	tatatacatttgtaaaatctttgaaaaaataatatagcatagtgcatgcacgtatayagt[A/T]aggtggatcgagaattttggttatcaagaccacgttcaatttgattaacccctccattyt	TOP

## Sheet: Additional file 2
	Amplicon	Oligonucleotides		Corresponding SNP Assay(s)
	A386-17	A386-17f	GGACCTGAGAGGGTTCGAG	#386-17c/#386-17a
		A386-17r	GTGATGTTCGCAAATAAACCATC
	A386-14	A386-14f	GCACTGCACATTCTTTGAGGAC	#386-14d/#386-14c
		A386-14r	AAGACATGATAATTCGATAGCTTCATC
	A386-13	A386-13f	GCAACATCCCAAGTTTGAAAAC	#386-13
		A386-13r	CAGATGCCAGCAGATATGGTAG
	A386-8	A386-8f	CAGCAGCATTCATCCACAAAG	#386-8
		A386-8r	GATAAGGTTCATCAGTTCCTCTAGAGTG
	A637-3	A637-3f	GCTACTCCAACATCAGATGATGC	#637-3
		A637-3r	TGCAGACATGGAGCCACTG
	A637-5	A637-5f	CATCATCCTCTAGATGGAGTGTTG	#637-5
		A637-5r	TTACAGAGATGATGAGATAAGCTTCTG
	A637-8	A637-8f	TCTTTCTCGAATCCATCTCTTTG	#637-8a/#637-8b
		A637-8r	TCGCGTGATCAGGAGACTC
	A637-11	A637-11f	CTAGAGATTTCTGGATGCCTGAC	#637-11
		A637-11r	GAGTAAGATTGCGCGTAATCAG
	A11428	A11428-f	GAAATGGGCTGAATTGAGAAG	#11428
		A11428-r	GTGTACTAAAATAACAAGATGGAAAGTTC
	A11426	A11426-f	ATGTCTTGAGGCAGAACACG	#11426
		A11426-r	CTTGACCCAACAACAAGAAGG
	A11424	A11424-f	CATCATCAGGGAGAGAGATCAG	#11424
		A11424-r	AAAAGCTGAAGCGCTTCTTTC
	A11411	A11411-f	AGAGGCTTACAAAGCCCAAAG	#11411
		A11411-r	GAAACTCTACTATTCATTTCAGGATGC
	A11410	A11410-f	GAGGAGATGTCGACGATATACG	#11410
		A11410-r	ATCAATCAGAGGATCTGGGAC
	A11406	A11406-f	TCCTGCTTCCTCTCGTAGTACC	#11406
		A11406-r	CTGCTCTCACCCTCAAGTACG
	A11405	A11405-f	TTGAGCAGTACAGATGTTGCTAGTG	#11405
		A11405-r	GGCTCGAGTCTCTCCTCAAC
	A11396	A11396-f	GTTATTAGACCAAAACTGAAGCCTAAC	#11396
		A11396-r	GCTGATAGAAATGCTTTGGTTAATG
	A11395	A11395-f	CGTGAATGGCCTGAGATAGAGT	#11395
		A11395-r	GACCAGCTAGGAAATCGTGAG
	A11392a	A11392a-f	GGAGGTGGTTCCATTCTTCAC	#11392a
		A11392a-r	GCACACTCCATGGCTACAAC
	A11392b	A11392b-f	GTTACTGCTCTTCCCATGCTC	#11392b
		A11392b-r	AGGAAAGTGGACTGGTTTGATC
	A11385	A11385-f	GGAAGTAGATTTGTTGCTAAATGATG	#11385-b/#11385-c
		A11385-r	TGTACTCTCTACATATCAAAGTATTTTCAGG
	A11382a	A11382a-r	CGGGTACGTTTGAGAAGCTC	#11382a
		A11382a-r	TGATGGATACATGCACTTGTTAACTC
	A11382b	A11382b-f	CCAAAGTTCAGAAAGCAACCAG	#11382b
		A11382b-r	TCGATTGTACTTAAAAGTATGACTTTGG
	A11376	A11376-f	GTTAGACAGAGAGAGTGAATCTGACATTAG	#11376
		A11376-r	CTCCATTCACAGCAGACGAG
	A11372	A11372-f	ATCTTCAGCGTGGGCAAC	#11372
		A11372-r	CATGCTTGATTGTCCTGGAAC
	A11356	A11356-f	GATGACTATTGACATTTTAATTCTCATGC	#11356
		A11356-r	TCAAGAAGAGCAGAGACGCTG
	A11355	A11355-f	GGCATACCTTTAGTAGCATGTCG	#11355
		A11355-r	CTTCTCCAGCCGCAAAAG
	A11354	A11354-f	ACCAAACCGACCATCAGAC	#11354
		A11354-r	GGTAATCTGCAAAAGTGTTTTGG
	A479-18	A479-18f	GGGCCAGTCGTATTTTTCCTAG	#479-18
		A479-18r	CCTGTGGACAAAGCCAAAC
	A479-13	A479-13f	CATGGTCATGAACAGGATACCAC	#479-13d/#479-13b
		A479-13r	ATCGCCGCTTCAGAGATTG
	A479-12	A479-12f	GGTTGTCAATTCAGAAATTTTACATC	#479-12b/#479-12a
		A479-12r	CAAAGTCAGATTGTTTTGCTTCC
	A479-9	A479-9f	AGGTTTGCTATCATAAGTACCTCAGTC	#479-9
		A479-9r	GAGCCCAGTAAATTAATTTTCTTCTC
	A479-3	A479-3f	TTATGATACATGGATCAACATTGTTG	#479-3
		A479-3r	TGAGAGGCGGCTCTTTTG
	BolI-5	BolIcV-f	CCGCCCTTATGACATAAAGATG	#BolI-5
		BolIcV-r	GTTCTTTCAGCCGTTAGTGTCC
	BolI-3	BolIcIII-f	GCATTGCCTGCAAATAAAATG	#BolI-3
		BolIcIII-r	CTAATCACATGGAATCATTATTAGGCTAG
	A11308	A11308-f	CGAAACAAGCAGCTCACAAG	#11308
		A11308-r	GCCTCAATCATTGCTTGTCTATC
	A11307	A11307-f	CGGAGATTAATGAAATTTAATGTATCAC	#11307
		A11307-r	CAAACCCCTGACGGAAATATAG
	A11303	A11303-f	TGAGTTTGATAATGTGTCTCAATAAGG	#11303
		A11303-r	GCCAGTCTAGCTGGGCTTC
	A11301	A11301-f	GTTTTGTATAGGAACATCCGGAG	#11301
		A11301-r	AGCTCTTGTTACTCTCACCTTTCC
	A217-1	A217-1f	GTTCTATCTTTTGCTGCTTCAAAAC	#217-1
		A217-1r	TGTACATGTTATCGCCCTGAAG
	A217-5	A217-5f	CCGGGTTGTCCTGTCTTG	#217-5
		A217-5r	ATATGTTCTGTAGGAGGCTGCAG
	A217-6	A217-6f	GCGTAACACTCGACTTCACTAAAC	#217-6a/#217-6b
		A217-6r	CACGTATTCAGACAAAACAAACATC
	A217-7	A217-7f	GATGGAAATTAGTAAGCTGCATGAG	#217-7
		A217-7r	TTTGTTTTATCTGTAATGTTTTTCGTTC
	Ac217-9	A217-9f	CCATAAACCTTTTCAAACTTTTCTAGTAG	#217-9
		A217-9r	CAGTAGTAGTGACGGTTCTGCTTC
	A578-5	A578-5f	GTAAGCAGAGAACGAATAACAAGAGAG	#578-5
		A578-5r	GGAAGCCAGGAACATTGAAG
	A578c	A578-6f	GAACCCACAAATGACAAAACG	#578-6
		A578-6r	GCAACTTGCTTACGTTTCATTG
